# Supplementary material for: A Novel Nobecovirus in an Epomophorus wahlbergi Bat from Nairobi, Kenya
Source: Viruses. 2025 Apr 12;17(4):557. doi: 10.3390/v17040557 (PMC12031378; doi:10.3390/v17040557)
Supplement: Supplementary file 1 [file viruses-17-00557-s001.zip]

Archive with 1 entries (1 files):
- viruses-3485483-supplementary.pdf
